# Supplementary material for: Predictors of Patient-Reported Incontinence at Adjuvant/Salvage Radiotherapy after Prostatectomy: Impact of Time between Surgery and Radiotherapy
Source: Cancers (Basel). 2021 Jun 29;13(13):3243. doi: 10.3390/cancers13133243 (PMC8269132; doi:10.3390/cancers13133243)
Supplement: Supplementary file 1 [file cancers-13-03243-s001.zip]

Archive with 1 entries (1 files):
- cancers-1232862-supplementary.pdf
